# Supplementary material for: The Factors Influencing Chronic Kidney Disease Incidence: Database from the Korean National Health Insurance Sharing Service (NHISS)
Source: J Clin Med. 2024 Apr 9;13(8):2164. doi: 10.3390/jcm13082164 (PMC11050717; doi:10.3390/jcm13082164)
Supplement: Supplementary file 1 [file jcm-13-02164-s001.zip]

Archive with 1 entries (1 files):
- jcm-2907886-supplementary.pdf
